# Supplementary material for: Network Pharmacology and Experimental Validation Reveal the Effects of Chidamide Combined With Aspirin on Acute Myeloid Leukemia-Myelodysplastic Syndrome Cells Through PI3K/AKT Pathway
Source: Front Cell Dev Biol. 2021 Sep 9;9:685954. doi: 10.3389/fcell.2021.685954 (PMC8458633; doi:10.3389/fcell.2021.685954)
Supplement: Supplementary file 1 [file Table_1.XLSX]

## Sheet: CDM from STP
Targets of chidamide (CDM) from SwissTargetPrediction
Target	Common name
Histone deacetylase 1	HDAC1
Nicotinamide phosphoribosyltransferase	NAMPT
Chymase	CMA1
PI3-kinase p110-beta subunit	PIK3CB
PI3-kinase p110-alpha subunit	PIK3CA
CDK9/cyclin T1	CDK9 CCNT1
Cyclin-dependent kinase 2/cyclin A	CDK2 CCNA1 CCNA2
Cyclin-dependent kinase 9	CDK9
Serine/threonine-protein kinase PLK1	PLK1
Serine/threonine-protein kinase PLK3	PLK3
Serine/threonine-protein kinase PLK2	PLK2
Carbonic anhydrase II	CA2
Carbonic anhydrase I	CA1
Carbonic anhydrase XII	CA12
Carbonic anhydrase IX	CA9
Nuclear factor NF-kappa-B p65 subunit	RELA
Phosphodiesterase 9A	PDE9A
Dual specificity protein kinase TTK	TTK
Serine/threonine-protein kinase B-raf	BRAF
Serotonin 4 (5-HT4) receptor	HTR4
Complement factor D	CFD
Phosphodiesterase 3	PDE3A
Tyrosine-protein kinase ZAP-70	ZAP70
Tyrosine-protein kinase JAK1	JAK1
Phosphodiesterase 7A	PDE7A
Tyrosine-protein kinase SYK	SYK
PI3-kinase p110-delta subunit	PIK3CD
Heat shock protein HSP 90-beta	HSP90AB1
MAP kinase ERK2 (by homology)	MAPK1
3-phosphoinositide dependent protein kinase-1	PDPK1
Glycogen synthase kinase-3 beta	GSK3B
Serine/threonine-protein kinase mTOR	MTOR
Serine/threonine-protein kinase AKT	AKT1
Serine/threonine-protein kinase MARK1	MARK1
Corticotropin releasing factor receptor 1 (by homology)	CRHR1
Inhibitor of nuclear factor kappa B kinase beta subunit	IKBKB
Cyclin-dependent kinase 4	CDK4
Calcitonin gene-related peptide type 1 receptor	CALCRL
5-lipoxygenase activating protein	ALOX5AP
MAP kinase ERK1 (by homology)	MAPK3
Cyclophilin B	PPIB
Serine/threonine-protein kinase AKT	AKT3
Mineralocorticoid receptor	NR3C2
Progesterone receptor	PGR
Phosphodiesterase 10A	PDE10A
TGF-beta receptor type I	TGFBR1
Orexin receptor 2	HCRTR2
Perforin-1	PRF1
6-phosphofructo-2-kinase/fructose-2,6-bisphosphatase 3	PFKFB3
P2X purinoceptor 7	P2RX7
Leukocyte elastase	ELANE
PI3-kinase p110-gamma subunit	PIK3CG
Neuropeptide Y receptor type 5	NPY5R
Epoxide hydratase	EPHX2
Cathepsin L	CTSL
Metabotropic glutamate receptor 2 (by homology)	GRM2
Lysyl-tRNA synthetase	KARS
Carbonic anhydrase VII	CA7
Adenosine A2a receptor	ADORA2A
Tyrosine-protein kinase SRC	SRC
Phosphodiesterase 4B	PDE4B
Cyclin-dependent kinase 1	CDK1
Legumain	LGMN
Steroidogenic factor 1	NR5A1
Nuclear receptor ROR-gamma	RORC
Anandamide amidohydrolase	FAAH
CDK2/Cyclin A	CCNA2 CDK2
Monoglyceride lipase	MGLL
Cyclooxygenase-2	PTGS2
Platelet activating factor receptor	PTAFR
Endothelin receptor ET-A	EDNRA
DNA-dependent protein kinase	PRKDC
Orexin receptor 1	HCRTR1
MAP kinase p38 delta	MAPK13
Tyrosine-protein kinase FGR	FGR
Serine-protein kinase ATR	ATR
Potassium-transporting ATPase	ATP4B ATP4A
Adenosine A2b receptor	ADORA2B
Carbonic anhydrase VI	CA6
Calpain 1	CAPN1
Carbonic anhydrase XIII	CA13
Phosphodiesterase 7B	PDE7B
Serine/threonine-protein kinase PIM3	PIM3
40S ribosomal protein S27	RPS27
G-protein coupled receptor kinase 2	GRK2
11-beta-hydroxysteroid dehydrogenase 1	HSD11B1
1-acylglycerol-3-phosphate O-acyltransferase beta	AGPAT2
Phosphodiesterase 5A	PDE5A
Tubulin beta-1 chain	TUBB1
GABA receptor alpha-1 subunit (by homology)	GABRA1
Coagulation factor IX	F9
Phosphoglycerate kinase 1	PGK1
PI4-kinase beta subunit	PI4KB
Phosphodiesterase 8B	PDE8B
GABA receptor alpha-5 subunit (by homology)	GABRA5
Serine/threonine-protein kinase TAO1	TAOK1
Serine/threonine-protein kinase TAO3	TAOK3
Melatonin receptor 1A	MTNR1A
Melatonin receptor 1B	MTNR1B
Cytochrome P450 19A1	CYP19A1

## Sheet: CDM from PM
Targets of chidamide (CDM) from PharmMapper
Uniplot	Common name
CD5R1_HUMAN	CDK5R1
AOFB_HUMAN	MAOB
CAH2_HUMAN	CA2
MK08_HUMAN	MAPK8
P62937	PPIA
P24941	CDK2
BACE1_HUMAN	BACE1
P53350	PLK1
PRGR_HUMAN	PGR
QPCT_HUMAN	QPCT
CCNA2_HUMAN	CCNA2
CATS_HUMAN	CTSS
ESR2_HUMAN	ESR2
PDE5A_HUMAN	PDE5A
LKHA4_HUMAN	LTA4H
Q16539	MAPK14
FGFR1_HUMAN	FGFR1
PNPH_HUMAN	PNP
KC1G2_HUMAN	CSNK1G2
MMP3_HUMAN	MMP3
ANDR_HUMAN	AR
PPARG_HUMAN	PPARG
CHK1_HUMAN	CHEK1
PDPK1_HUMAN	PDPK1
Q13231	CHIT1
PDE4B_HUMAN	PDE4B
MMP8_HUMAN	MMP8
CASP7_HUMAN	CASP7
MK10_HUMAN	MAPK10
MIF_HUMAN	MIF
PTN1_HUMAN	PTPN1
HS90A_HUMAN	HSP90AA1
MMP13_HUMAN	MMP13
RTN4R_HUMAN	RTN4R
P35968	KDR
NOS3_HUMAN	NOS3
ESR1_HUMAN	ESR1
FNTA_HUMAN	FNTA
DUS6_HUMAN	DUSP6
MCR_HUMAN	NR3C2
TYPH_HUMAN	TYMP
CFAB_HUMAN	CFB
ANXA5_HUMAN	ANXA5
P11142	HSPA8
FA10_HUMAN	F10
KIF11_HUMAN	KIF11
ALDR_HUMAN	AKR1B1
P00734	F2
PH4H_HUMAN	PAH
EGFR_HUMAN	EGFR
Q13126	MTAP
CAH1_HUMAN	CA1
P11309	PIM1
ELNE_HUMAN	ELANE
EPHB4_HUMAN	EPHB4
DCK_HUMAN	DCK
DCAM_HUMAN	AMD1
AKT1_HUMAN	AKT1
FA7_HUMAN	F7
BMP7_HUMAN	BMP7
PADI4_HUMAN	PADI4
P04745	AMY1A
P04745	AMY1B
P04745	AMY1C
HYES_HUMAN	EPHX2
RENI_HUMAN	REN
HDAC8_HUMAN	HDAC8
KSYK_HUMAN	SYK
PDE4D_HUMAN	PDE4D
P00390	GSR
P04179	SOD2
DPP4_HUMAN	DPP4
SAHH_HUMAN	AHCY
GSK3B_HUMAN	GSK3B
MMP12_HUMAN	MMP12
HMDH_HUMAN	HMGCR
AK1C3_HUMAN	AKR1C3
SRC_HUMAN	SRC
CASP3_HUMAN	CASP3
CATK_HUMAN	CTSK
P21802	FGFR2
ALBU_HUMAN	ALB
Q06520	SULT2A1
P14061	HSD17B1
Q08881	ITK
MMP7_HUMAN	MMP7
P28845	HSD11B1
RORA_HUMAN	RORA
P10828	THRB
DYR_HUMAN	DHFR
P08581	MET
PNMT_HUMAN	PNMT
WASP_HUMAN	WAS
CDK6_HUMAN	CDK6
EST1_HUMAN	CES1
LGUL_HUMAN	GLO1
AK1C2_HUMAN	AKR1C2
P00517	PRKACA
PPARA_HUMAN	PPARA
LCK_HUMAN	LCK
ADHX_HUMAN	ADH5
ERBB4_HUMAN	ERBB4
CBR1_HUMAN	CBR1
P05981	HPN
MDM2_HUMAN	MDM2
P49789	FHIT
P54577	YARS1
TGM3_HUMAN	TGM3
P06737	PYGL
ALDH2_HUMAN	ALDH2
PTN11_HUMAN	PTPN11
O76054	SEC14L2
PLGF_HUMAN	PGF
Q9BZX2	UCK2
P14555	PLA2G2A
P01343	IGF1
P00326	ADH1C
TYSY_HUMAN	TYMS
CDD_HUMAN	CDA
HXK4_HUMAN	GCK
TGFR1_HUMAN	TGFBR1
SHBG_HUMAN	SHBG
IL2_HUMAN	IL2
P55263	ADK
B3GA1_HUMAN	B3GAT1
Q96CA5	BIRC7
NOS2_HUMAN	NOS2
P30043	BLVRB
GSTP1_HUMAN	GSTP1
P09874	PARP1
IGF1R_HUMAN	IGF1R
A1AT_HUMAN	SERPINA1
ADA17_HUMAN	ADAM17
TIE2_HUMAN	TEK
AMYP_HUMAN	AMY2A
CSK_HUMAN	CSK
AKT2_HUMAN	AKT2
P49137	MAPKAPK2
CP2C9_HUMAN	CYP2C9
P15153	RAC2
P78536	ADAM17
RXRA_HUMAN	RXRA
P11586	MTHFD1
P61626	LYZ
NQO1_HUMAN	NQO1
BST1_HUMAN	BST1
NR1H2_HUMAN	NR1H2
NR1H3_HUMAN	NR1H3
P16442	ABO
P61586	RHOA
FKB1A_HUMAN	FKBP1A
Q9UBX1	CTSF
ERR3_HUMAN	ESRRG
KAT1_HUMAN	KYAT1
RARG_HUMAN	RARG
MMP9_HUMAN	MMP9
GLYC_HUMAN	SHMT1
P29373	CRABP2
O43617	TRAPPC3
UROK_HUMAN	PLAU
Q9NY01	ABO
P00480	OTC
PYRD_HUMAN	DHODH
DPEP1_HUMAN	DPEP1
P19623	SRM
RET4_HUMAN	RBP4
NQO2_HUMAN	NQO2
P07686	HEXB
JAK3_HUMAN	JAK3
Q15382	RHEB
P10827	THRA
P07602	PSAP
P08263	GSTA1
Q96CD2	PPCDC
PPAP_HUMAN	ACP3
Q14541	HNF4G
TTHY_HUMAN	TTR
P98170	XIAP
MK01_HUMAN	MAPK1
JAK2_HUMAN	JAK2
CP2C8_HUMAN	CYP2C8
FABP6_HUMAN	FABP6
LEG3_HUMAN	LGALS3
HXK1_HUMAN	HK1
TPH1_HUMAN	TPH1
MMP2_HUMAN	MMP2
P17900	GM2A
FA11_HUMAN	F11
NGAL_HUMAN	LCN2
NR1I2_HUMAN	NR1I2
O00204	SULT2B1
P00519	ABL1
P85A_HUMAN	PIK3R1
P20132	SDS
FABP7_HUMAN	FABP7
P11172	UMPS
ZAP70_HUMAN	ZAP70
KTHY_HUMAN	DTYMK
TRYB2_HUMAN	TPSB2
HINT1_HUMAN	HINT1
RARA_HUMAN	RARA
KPCT_HUMAN	PRKCQ
FABP4_HUMAN	FABP4
SETD7_HUMAN	SETD7
TPIS_HUMAN	TPI1
ACADM_HUMAN	ACADM
RB11A_HUMAN	RAB11A
NR1H4_HUMAN	NR1H4
O43252	PAPSS1
ST1E1_HUMAN	SULT1E1
P04183	TK1
RXRB_HUMAN	RXRB
CATB_HUMAN	CTSB
P03956	MMP1
TGFB2_HUMAN	TGFB2
GSTT2_HUMAN	GSTT2B
P24752	ACAT1
CATG_HUMAN	CTSG
HCK_HUMAN	HCK
IMDH2_HUMAN	IMPDH2
RAB5A_HUMAN	RAB5A
GCR_HUMAN	NR3C1
ALDOA_HUMAN	ALDOA
Q16775	HAGH
Q9HAN9	NMNAT1
G6PI_HUMAN	GPI
NEP_HUMAN	MME
CMA1_HUMAN	CMA1
Q16836	HADH
PDK2_HUMAN	PDK2
P35520	CBS
VDR_HUMAN	VDR
OAT_HUMAN	OAT
FPPS_HUMAN	FDPS
HMOX1_HUMAN	HMOX1
O15382	BCAT2
P46926	GNPDA1
Q07960	ARHGAP1
P22830	FECH
LYAM3_HUMAN	SELP
Q93088	BHMT
Q16772	GSTA3
ST14_HUMAN	ST14
KIT_HUMAN	KIT
ARGI2_HUMAN	ARG2
Q9NZD2	GLTP
CLK1_HUMAN	CLK1
MMP16_HUMAN	MMP16
O14717	TRDMT1
GSTM2_HUMAN	GSTM2
CASP1_HUMAN	CASP1
FKB1B_HUMAN	FKBP1B
P06730	EIF4E
GRB2_HUMAN	GRB2
FOLH1_HUMAN	FOLH1
ADA33_HUMAN	ADAM33
S10A9_HUMAN	S100A9
P36873	PPP1CC
P32589	SSE1
RARB_HUMAN	RARB
P07359	GP1BA
EPHA2_HUMAN	EPHA2
STAT1_HUMAN	STAT1
INSR_HUMAN	INSR
PUR9_HUMAN	ATIC
P07711	CTSL
SPYA_HUMAN	AGXT
Q13838	DDX39B
GMPR1_HUMAN	GMPR
Q92831	KAT2B
Q96T66	NMNAT3
GSTO1_HUMAN	GSTO1
ARGI1_HUMAN	ARG1
Q9UKL6	PCTP
P50613	CDK7
CD209_HUMAN	CD209
MP2K1_HUMAN	MAP2K1
P07741	APRT
RASH_HUMAN	HRAS
P23381	WARS1
PPARD_HUMAN	PPARD
P10114	RAP2A
Q92947	GCDH
Q9UKM7	MAN1B1
Q9NPB1	NT5M
Q07817	BCL2L1
RAF1_HUMAN	RAF1
P23677	ITPKA
PUR2_HUMAN	GART
P08238	HSP90AB1
Q9P2T1	GMPR2

## Sheet: ASA from STP
Targets of aspirin (ASA) from SwissTargetPrediction
Target	Common name
Cyclooxygenase-1	PTGS1
Cyclooxygenase-2	PTGS2
Dopamine transporter	SLC6A3
Carbonic anhydrase II	CA2
Carbonic anhydrase I	CA1
Lysine-specific demethylase 4C	KDM4C
Carbonic anhydrase VII	CA7
Carbonic anhydrase XII	CA12
Carbonic anhydrase XIV	CA14
Carbonic anhydrase IX	CA9
Lysine-specific demethylase 4D-like	KDM4E
Lysine-specific demethylase 5C	KDM5C
Lysine-specific demethylase 4A	KDM4A
Lysine-specific demethylase 4D	KDM4D
Hydroxycarboxylic acid receptor 2	HCAR2
HM74 nicotinic acid GPCR	HCAR3
DNA-(apurinic or apyrimidinic site) lyase	APEX1
Lysine-specific demethylase 4B	KDM4B
Lysine-specific demethylase 5B	KDM5B
Cytidine deaminase	CDA
Aldose reductase (by homology)	AKR1B1
DNA excision repair protein ERCC-5	ERCC5
Estrogen receptor beta	ESR2
Dual-specificity tyrosine-phosphorylation regulated kinase 1A	DYRK1A
Cyclin-dependent kinase 9	CDK9
Flap endonuclease 1	FEN1
Dual specificty protein kinase CLK1 (by homology)	CLK1
CDK9/cyclin T1	CDK9 CCNT1
Casein kinase II alpha	CSNK2A1
C-C chemokine receptor type 2	CCR2
Kynurenine 3-monooxygenase	KMO
Farnesyl diphosphate synthase	FDPS
Endothelin-converting enzyme 1	ECE1
Alkaline phosphatase, tissue-nonspecific isozyme	ALPL
Aldehyde reductase (by homology)	AKR1A1
Thymidine kinase, cytosolic	TK1
DNA ligase 1	LIG1
Peptidyl-glycine alpha-amidating monooxygenase	PAM
Fructose-1,6-bisphosphatase	FBP1
Neutral cholesterol ester hydrolase 1	NCEH1
Angiotensin-converting enzyme (by homology)	ACE
Poly [ADP-ribose] polymerase 14	PARP14
Neurotensin receptor 3	SORT1
Thymidylate synthase	TYMS
Tyrosyl-DNA phosphodiesterase 2	TDP2
Liver glycogen phosphorylase	PYGL
Dual specificity tyrosine-phosphorylation-regulated kinase 1B	DYRK1B
Dual specificity protein kinase CLK2 (by homology)	CLK2
Dual specificity protein kinase CLK4 (by homology)	CLK4
Glutamate carboxypeptidase II	FOLH1
Beta-glucocerebrosidase	GBA
Adenosine kinase	ADK
Dihydroorotase	CAD
Trypsin I	PRSS1
Acrosin	ACR
Intercellular adhesion molecule (ICAM-1), Integrin alpha-L/beta-2	ITGAL ICAM1 ITGB2
Tyrosyl-DNA phosphodiesterase 1	TDP1
Neprilysin (by homology)	MME
Muscarinic acetylcholine receptor M1	CHRM1
Poly [ADP-ribose] polymerase 10	PARP10
Aminopeptidase B	RNPEP
Histone deacetylase 1	HDAC1
Hydroxyacid oxidase 2 (by homology)	HAO2
Lysine-specific demethylase 6B	KDM6B
Bifunctional protein NCOAT	OGA
Glutamate [NMDA] receptor PROTEIN	GRIN1
Methionine aminopeptidase 2	METAP2
Beta-hexosaminidase subunit alpha	HEXA
Beta-N-acetyl-D-hexosaminidase-A/B	HEXB
Neuronal acetylcholine receptor; alpha4/beta2	CHRNA4 CHRNB2
Casein kinase II alpha (prime)	CSNK2A2
Induced myeloid leukemia cell differentiation protein Mcl-1	MCL1
Palmitoleoyl-protein carboxylesterase NOTUM	NOTUM
Poly [ADP-ribose] polymerase 15	PARP15
Alpha-L-fucosidase I	FUCA1
Dual-specificity tyrosine-phosphorylation regulated kinase 2	DYRK2
Solute carrier family 22 member 6	SLC22A6
Adenosine deaminase (by homology)	ADA
Matrix metalloproteinase 13	MMP13
Matrix metalloproteinase 12	MMP12
Matrix metalloproteinase 8	MMP8
Leukotriene A4 hydrolase	LTA4H
Calpain 2	CAPN2
Carboxypeptidase B2 isoform A	CPB2
Calpain 1	CAPN1
Carboxypeptidase N, catalytic subunit	CPN1
Transient receptor potential cation channel subfamily M member 8 (by homology)	TRPM8
Lysine-specific demethylase 2A	KDM2A
Peptidyl-prolyl cis-trans isomerase NIMA-interacting 1	PIN1
Prolyl 4-hydroxylase subunit alpha-1	P4HA1
Tyrosine-protein kinase FYN	FYN
Tyrosine-protein kinase LCK	LCK
G-protein coupled receptor kinase 2	GRK2
Lysine-specific demethylase 3A	KDM3A
Serine/threonine-protein kinase PIM1	PIM1
T1R1/T1R3_UNCURATED	TAS1R3 TAS1R1
Hypoxia-inducible factor prolyl 4-hydroxylase	P4HTM
Carboxypeptidase A1	CPA1
Mast cell carboxypeptidase A	CPA3
Dual specificity mitogen-activated protein kinase kinase 1	MAP2K1

## Sheet: ASA from PM
Targets of aspirin (ASA) from PharmMapper
Uniplot	Common name
PRDX5_HUMAN	PRDX5
P52758	RIDA
CHLE_HUMAN	BCHE
CAH1_HUMAN	CA1
P62937	PPIA
P09012	SNRPA
P04745	AMY1A
P04745	AMY1B
P04745	AMY1C
DDX6_HUMAN	DDX6
P02743	APCS
SRC_HUMAN	SRC
O15382	BCAT2
Q9NP99	TREM1
GATM_HUMAN	GATM
ALDR_HUMAN	AKR1B1
CAH2_HUMAN	CA2
PDE4B_HUMAN	PDE4B
CATB_HUMAN	CTSB
ANGI_HUMAN	ANG
TRFL_HUMAN	LTF
PTN1_HUMAN	PTPN1
THRB_HUMAN	F2
PDE4D_HUMAN	PDE4D
MMP3_HUMAN	MMP3
P24941	CDK2
LEG7_HUMAN	LGALS7
LEG7_HUMAN	LGALS7B
Q9NVS9	PNPO
O15496	PLA2G10
P00480	OTC
HS90A_HUMAN	HSP90AA1
TPIS_HUMAN	TPI1
P33176	KIF5B
P35558	PCK1
Q16539	MAPK14
TTHY_HUMAN	TTR
MIF_HUMAN	MIF
HMDH_HUMAN	HMGCR
DHSO_HUMAN	SORD
IMPA1_HUMAN	IMPA1
P07360	C8G
CCNA2_HUMAN	CCNA2
PH4H_HUMAN	PAH
FGF1_HUMAN	FGF1
CACP_HUMAN	CRAT
UROK_HUMAN	PLAU
CATG_HUMAN	CTSG
GSK3B_HUMAN	GSK3B
MMP12_HUMAN	MMP12
IGF1R_HUMAN	IGF1R
MAOM_HUMAN	ME2
P00736	C1R
P34096	RNASE4
AK1C3_HUMAN	AKR1C3
CDD_HUMAN	CDA
HXK1_HUMAN	HK1
CFAD_HUMAN	CFD
MMP8_HUMAN	MMP8
PNPH_HUMAN	PNP
B3GA1_HUMAN	B3GAT1
ISG20_HUMAN	ISG20
CATK_HUMAN	CTSK
DHI1_HUMAN	HSD11B1
ADK_HUMAN	ADK
P07195	LDHB
PAK6_HUMAN	PAK6
ALBU_HUMAN	ALB
P15086	CPB1
P17707	AMD1
KC1G2_HUMAN	CSNK1G2
EPHB4_HUMAN	EPHB4
ARGI1_HUMAN	ARG1
ACE_HUMAN	ACE
ACK1_HUMAN	TNK2
AKT1_HUMAN	AKT1
PDPK1_HUMAN	PDPK1
XIAP_HUMAN	XIAP
GSTP1_HUMAN	GSTP1
NOS3_HUMAN	NOS3
P05451	REG1A
P09874	PARP1
P00517	PRKACA
IL2_HUMAN	IL2
Q9BZX2	UCK2
IMDH2_HUMAN	IMPDH2
P12724	RNASE3
SAHH_HUMAN	AHCY
P35520	CBS
LCK_HUMAN	LCK
FA10_HUMAN	F10
MMP7_HUMAN	MMP7
CBR1_HUMAN	CBR1
CTNA1_HUMAN	CTNNA1
LGUL_HUMAN	GLO1
PADI4_HUMAN	PADI4
CP2C9_HUMAN	CYP2C9
TPH1_HUMAN	TPH1
BST1_HUMAN	BST1
ST14_HUMAN	ST14
ELNE_HUMAN	ELANE
INSR_HUMAN	INSR
P04179	SOD2
P11172	UMPS
O43252	PAPSS1
PYRD_HUMAN	DHODH
P11142	HSPA8
HDAC8_HUMAN	HDAC8
P32589	SSE1
NQO1_HUMAN	NQO1
CD1A_HUMAN	CD1A
FPPS_HUMAN	FDPS
LEG2_HUMAN	LGALS2
P14555	PLA2G2A
KAT1_HUMAN	KYAT1
PDE5A_HUMAN	PDE5A
EST1_HUMAN	CES1
ALDOA_HUMAN	ALDOA
CCL5_HUMAN	CCL5
OAT_HUMAN	OAT
C1S_HUMAN	C1S
P61626	LYZ
PPAP_HUMAN	ACP3
Q15382	RHEB
TGM3_HUMAN	TGM3
FKB1A_HUMAN	FKBP1A
ARSA_HUMAN	ARSA
G6PI_HUMAN	GPI
P06737	PYGL
TYSY_HUMAN	TYMS
FABPH_HUMAN	FABP3
P07686	HEXB
AK1C2_HUMAN	AKR1C2
CATS_HUMAN	CTSS
IMDH1_HUMAN	IMPDH1
P35968	KDR
EPHA2_HUMAN	EPHA2
HCK_HUMAN	HCK
KIT_HUMAN	KIT
JAK2_HUMAN	JAK2
Q9HAN9	NMNAT1
Q14541	HNF4G
Q07960	ARHGAP1
DCK_HUMAN	DCK
P19623	SRM
SETD7_HUMAN	SETD7
P61587	RND3
HEM2_HUMAN	ALAD
DYR_HUMAN	DHFR
Q13126	MTAP
KTHY_HUMAN	DTYMK
FOLH1_HUMAN	FOLH1
Q16775	HAGH
Q9UKM7	MAN1B1
PPARG_HUMAN	PPARG
P20132	SDS
P04183	TK1
FABP4_HUMAN	FABP4
P18085	ARF4
ARGI2_HUMAN	ARG2
MMP9_HUMAN	MMP9
P07741	APRT
Q9H4M7	PLEKHA4
CASP3_HUMAN	CASP3
NOS2_HUMAN	NOS2
GSTT2_HUMAN	GSTT2B
KPYR_HUMAN	PKLR
CLK1_HUMAN	CLK1
CDC42_HUMAN	CDC42
LEG3_HUMAN	LGALS3
P50613	CDK7
STAT1_HUMAN	STAT1
CHK1_HUMAN	CHEK1
SPYA_HUMAN	AGXT
TRYB2_HUMAN	TPSB2
FA11_HUMAN	F11
ANDR_HUMAN	AR
RARA_HUMAN	RARA
Q93088	BHMT
O00204	SULT2B1
P00390	GSR
P16442	ABO
DPEP1_HUMAN	DPEP1
RENI_HUMAN	REN
HINT1_HUMAN	HINT1
P08263	GSTA1
P08107	HSPA1A
P08107	HSPA1B
Q96CA5	BIRC7
P07359	GP1BA
Q9Y689	ARL5A
P46926	GNPDA1
PPARA_HUMAN	PPARA
CD209_HUMAN	CD209
O14965	AURKA
P22830	FECH
P03956	MMP1
P06730	EIF4E
MMP16_HUMAN	MMP16
NEP_HUMAN	MME
Q9H2X3	CLEC4M
Q9NPB1	NT5M
P24752	ACAT1
VDR_HUMAN	VDR
PUR2_HUMAN	GART
FKB1B_HUMAN	FKBP1B
GSTM1_HUMAN	GSTM1
MK10_HUMAN	MAPK10
P07953	Pfkfb1
P10153	RNASE2
Q96T66	NMNAT3
P23677	ITPKA
Q16772	GSTA3
Q92831	KAT2B
NGAL_HUMAN	LCN2
RARB_HUMAN	RARB
LKHA4_HUMAN	LTA4H
P29373	CRABP2
P52848	NDST1
TGFB2_HUMAN	TGFB2
Q96CD2	PPCDC
PUR9_HUMAN	ATIC
RARG_HUMAN	RARG
P54278	PMS2
Q13838	DDX39B
MMP2_HUMAN	MMP2
RAB5A_HUMAN	RAB5A
DUT_HUMAN	DUT
P51151	RAB9A
P00492	HPRT1
GSTM2_HUMAN	GSTM2
P36873	PPP1CC
P56817	BACE1
P00519	ABL1
GALE_HUMAN	GALE
Q8TEK3	DOT1L
RASH_HUMAN	HRAS
G6PD_HUMAN	G6PD
LYAM2_HUMAN	SELE
Q8IV48	ERI1
Q03518	TAP1
ADA33_HUMAN	ADAM33
KIF11_HUMAN	KIF11
GCR_HUMAN	NR3C1
MP2K1_HUMAN	MAP2K1
RXRB_HUMAN	RXRB
NDKB_HUMAN	NME2
RORA_HUMAN	RORA
O14717	TRDMT1
Q15075	EEA1
GMPR1_HUMAN	GMPR
Q9P2T1	GMPR2
Q7Z4W1	DCXR
P50135	HNMT
DAPK1_HUMAN	DAPK1
Q969G6	RFK
FIBG_HUMAN	FGG
CASP1_HUMAN	CASP1
P00568	AK1
APAF_HUMAN	APAF1
P23381	WARS1
BTK_HUMAN	BTK
P08581	MET
Q16222	UAP1
RAF1_HUMAN	RAF1
Q96C86	DCPS
Q06520	SULT2A1
Q9D4P0	Arl5b
RAC1_HUMAN	RAC1
PNMT_HUMAN	PNMT
FKBP3_HUMAN	FKBP3
O43708	GSTZ1
PIM1_HUMAN	PIM1
Q16836	HADH
RAN_HUMAN	RAN
ST1A1_HUMAN	SULT1A1
FA7_HUMAN	F7
P10114	RAP2A
AMYP_HUMAN	AMY2A
AOFB_HUMAN	MAOB
P26440	IVD
P35270	SPR
P14061	HSD17B1

## Sheet: Overlapping targets
The overlapping targets of CDM and ASA
Common name
PTGS1
SLC6A3
KDM4C
CA14
KDM4E
KDM5C
KDM4A
KDM4D
HCAR2
HCAR3
APEX1
KDM4B
KDM5B
ERCC5
DYRK1A
FEN1
CSNK2A1
CCR2
KMO
ECE1
ALPL
AKR1A1
LIG1
PAM
FBP1
NCEH1
PARP14
SORT1
TDP2
DYRK1B
CLK2
CLK4
GBA
CAD
PRSS1
ACR
ITGAL ICAM1 ITGB2
TDP1
CHRM1
PARP10
RNPEP
HAO2
KDM6B
OGA
GRIN1
METAP2
HEXA
CHRNA4 CHRNB2
CSNK2A2
MCL1
NOTUM
PARP15
FUCA1
DYRK2
SLC22A6
ADA
CAPN2
CPB2
CPN1
TRPM8
KDM2A
PIN1
P4HA1
FYN
KDM3A
TAS1R3 TAS1R1
P4HTM
CPA1
CPA3
PRDX5
RIDA
BCHE
SNRPA
DDX6
APCS
TREM1
GATM
ANG
LTF
LGALS7
LGALS7B
PNPO
PLA2G10
KIF5B
PCK1
SORD
IMPA1
C8G
FGF1
CRAT
ME2
C1R
RNASE4
ISG20
LDHB
PAK6
CPB1
ACE
TNK2
REG1A
RNASE3
CTNNA1
CD1A
LGALS2
CCL5
C1S
ARSA
FABP3
IMPDH1
RND3
ALAD
ARF4
PLEKHA4
PKLR
CDC42
HSPA1A
HSPA1B
ARL5A
AURKA
CLEC4M
GSTM1
Pfkfb1
RNASE2
NDST1
PMS2
DUT
RAB9A
HPRT1
GALE
DOT1L
G6PD
SELE
ERI1
TAP1
NME2
EEA1
DCXR
HNMT
DAPK1
RFK
FGG
AK1
APAF1
BTK
UAP1
DCPS
Arl5b
RAC1
FKBP3
GSTZ1
RAN
SULT1A1
IVD
SPR
HDAC1
NAMPT
PIK3CB
PIK3CA
CDK9 CCNT1
CDK2 CCNA1 CCNA2
CDK9
PLK3
PLK2
CA12
CA9
RELA
PDE9A
TTK
BRAF
HTR4
CFD
PDE3A
JAK1
PDE7A
PIK3CD
MTOR
MARK1
CRHR1
IKBKB
CDK4
CALCRL
ALOX5AP
MAPK3
PPIB
AKT3
PDE10A
HCRTR2
PRF1
PFKFB3
P2RX7
PIK3CG
NPY5R
GRM2
KARS
CA7
ADORA2A
CDK1
LGMN
NR5A1
RORC
FAAH
CCNA2 CDK2
MGLL
PTGS2
PTAFR
EDNRA
PRKDC
HCRTR1
MAPK13
FGR
ATR
ATP4B ATP4A
ADORA2B
CA6
CAPN1
CA13
PDE7B
PIM3
RPS27
GRK2
AGPAT2
TUBB1
GABRA1
F9
PGK1
PI4KB
PDE8B
GABRA5
TAOK1
TAOK3
MTNR1A
MTNR1B
CYP19A1
CDK5R1
MAOB
CA2
MAPK8
PPIA
CDK2
BACE1
PLK1
PGR
QPCT
CCNA2
CTSS
ESR2
PDE5A
LTA4H
MAPK14
FGFR1
PNP
CSNK1G2
MMP3
AR
PPARG
CHEK1
PDPK1
CHIT1
PDE4B
MMP8
CASP7
MAPK10
MIF
PTPN1
HSP90AA1
MMP13
RTN4R
KDR
NOS3
ESR1
FNTA
DUSP6
NR3C2
TYMP
CFB
ANXA5
HSPA8
F10
KIF11
AKR1B1
F2
PAH
EGFR
MTAP
CA1
PIM1
ELANE
EPHB4
DCK
AMD1
AKT1
F7
BMP7
PADI4
AMY1A
AMY1B
AMY1C
EPHX2
REN
HDAC8
SYK
PDE4D
GSR
SOD2
DPP4
AHCY
GSK3B
MMP12
HMGCR
AKR1C3
SRC
CASP3
CTSK
FGFR2
ALB
SULT2A1
HSD17B1
ITK
MMP7
HSD11B1
RORA
THRB
DHFR
MET
PNMT
WAS
CDK6
CES1
GLO1
AKR1C2
PRKACA
PPARA
LCK
ADH5
ERBB4
CBR1
HPN
MDM2
FHIT
YARS1
TGM3
PYGL
ALDH2
PTPN11
SEC14L2
PGF
UCK2
PLA2G2A
IGF1
ADH1C
TYMS
CDA
GCK
TGFBR1
SHBG
IL2
ADK
B3GAT1
BIRC7
NOS2
BLVRB
GSTP1
PARP1
IGF1R
SERPINA1
TEK
AMY2A
CSK
AKT2
MAPKAPK2
CYP2C9
RAC2
ADAM17
RXRA
MTHFD1
LYZ
NQO1
BST1
NR1H2
NR1H3
ABO
RHOA
FKBP1A
CTSF
ESRRG
KYAT1
RARG
MMP9
SHMT1
CRABP2
TRAPPC3
PLAU
OTC
DHODH
DPEP1
SRM
RBP4
NQO2
HEXB
JAK3
RHEB
THRA
PSAP
GSTA1
PPCDC
ACP3
HNF4G
TTR
XIAP
MAPK1
JAK2
CYP2C8
FABP6
LGALS3
HK1
TPH1
MMP2
GM2A
F11
LCN2
NR1I2
SULT2B1
ABL1
PIK3R1
SDS
FABP7
UMPS
ZAP70
DTYMK
TPSB2
HINT1
RARA
PRKCQ
FABP4
SETD7
TPI1
ACADM
RAB11A
NR1H4
PAPSS1
SULT1E1
TK1
RXRB
CTSB
MMP1
TGFB2
GSTT2B
ACAT1
CTSG
HCK
IMPDH2
RAB5A
NR3C1
ALDOA
HAGH
NMNAT1
GPI
MME
CMA1
HADH
PDK2
CBS
VDR
OAT
FDPS
HMOX1
BCAT2
GNPDA1
ARHGAP1
FECH
SELP
BHMT
GSTA3
ST14
KIT
ARG2
GLTP
CLK1
MMP16
TRDMT1
GSTM2
CASP1
FKBP1B
EIF4E
GRB2
FOLH1
ADAM33
S100A9
PPP1CC
SSE1
RARB
GP1BA
EPHA2
STAT1
INSR
ATIC
CTSL
AGXT
DDX39B
GMPR
KAT2B
NMNAT3
GSTO1
ARG1
PCTP
CDK7
CD209
MAP2K1
APRT
HRAS
WARS1
PPARD
RAP2A
GCDH
MAN1B1
NT5M
BCL2L1
RAF1
ITPKA
GART
HSP90AB1
GMPR2
