# Supplementary material for: Network Pharmacology and Experimental Validation Reveal the Effects of Chidamide Combined With Aspirin on Acute Myeloid Leukemia-Myelodysplastic Syndrome Cells Through PI3K/AKT Pathway
Source: Front Cell Dev Biol. 2021 Sep 9;9:685954. doi: 10.3389/fcell.2021.685954 (PMC8458633; doi:10.3389/fcell.2021.685954)
Supplement: Supplementary file 3 [file Table_3.XLSX]

## Sheet: Sheet1
the overlapping targets among CDM, ASA and diseases
JAK2
KIT
ABL1
HRAS
RARA
ELANE
SRC
MAP2K1
CASP3
IL2
AKT1
STAT1
XIAP
CDK2
DCK
MMP9
KDR
PARP1
ALB
CCNA2
CDA
LCK
HSP90AA1
MME
EIF4E
HDAC1
PIM1
CHEK1
IGF1R
CDK9
AR
SULT2B1
F2
DHFR
VDR
MAN1B1
