# Supplementary material for: Network Pharmacology and Experimental Validation Reveal the Effects of Chidamide Combined With Aspirin on Acute Myeloid Leukemia-Myelodysplastic Syndrome Cells Through PI3K/AKT Pathway
Source: Front Cell Dev Biol. 2021 Sep 9;9:685954. doi: 10.3389/fcell.2021.685954 (PMC8458633; doi:10.3389/fcell.2021.685954)
Supplement: Supplementary file 4 [file Table_4.XLSX]

## Sheet: Sheet1
PPI network interaction gene connection
Rank	Name	Score
1	HRAS	28
2	ALB	25
2	AKT1	25
2	HSP90AA1	25
2	CASP3	25
6	SRC	24
7	MMP9	22
8	CCNA2	18
8	IL2	18
8	STAT1	18
11	HDAC1	17
11	AR	17
11	MAP2K1	17
14	CDK2	16
14	ABL1	16
14	JAK2	16
14	XIAP	16
14	KIT	16
19	IGF1R	14
20	CHEK1	13
20	LCK	13
22	PARP1	12
23	KDR	11
24	RARA	9
24	F2	9
26	CDK9	8
26	VDR	8
28	EIF4E	7
29	DHFR	6
29	ELANE	6
31	PIM1	5
31	MME	5
33	SULT2B1	2
33	CDA	2
35	DCK	1
