# Supplementary material for: Network Pharmacology and Experimental Validation Reveal the Effects of Chidamide Combined With Aspirin on Acute Myeloid Leukemia-Myelodysplastic Syndrome Cells Through PI3K/AKT Pathway
Source: Front Cell Dev Biol. 2021 Sep 9;9:685954. doi: 10.3389/fcell.2021.685954 (PMC8458633; doi:10.3389/fcell.2021.685954)
Supplement: Supplementary file 5 [file Table_5.XLSX]

## Sheet: Sheet1
Category	Term	Count	%	PValue	Genes	List Total	Pop Hits	Pop Total	Fold Enrichment	Bonferroni	Benjamini	FDR
KEGG_PATHWAY	hsa05161:Hepatitis B	7	70	2.14027e-09	CCNA2, STAT1, SRC, CASP3, AKT1, HRAS, MMP9	9	145	6879	36.8989	2.3971e-07	2.3971e-07	2.01185e-07
KEGG_PATHWAY	hsa04915:Estrogen signaling pathway	5	50	2.70383e-06	HSP90AA1, SRC, AKT1, HRAS, MMP9	9	99	6879	38.6027	0.000302783	0.000151414	0.00012708
KEGG_PATHWAY	hsa05200:Pathways in cancer	6	60	2.87987e-05	HSP90AA1, STAT1, CASP3, AKT1, HRAS, MMP9	9	393	6879	11.6692	0.00322031	0.00107515	0.000902361
KEGG_PATHWAY	hsa05205:Proteoglycans in cancer	5	50	4.42959e-05	SRC, CASP3, AKT1, HRAS, MMP9	9	200	6879	19.1083	0.00494896	0.00124028	0.00104095
KEGG_PATHWAY	hsa04917:Prolactin signaling pathway	4	40	5.68661e-05	STAT1, SRC, AKT1, HRAS	9	71	6879	43.061	0.00634894	0.0012738	0.00106908
KEGG_PATHWAY	hsa04919:Thyroid hormone signaling pathway	4	40	0.000239789	STAT1, SRC, AKT1, HRAS	9	115	6879	26.5855	0.0265021	0.00447607	0.0037567
KEGG_PATHWAY	hsa05152:Tuberculosis	4	40	0.000852739	STAT1, SRC, CASP3, AKT1	9	177	6879	17.2731	0.0911248	0.0122633	0.0102924
KEGG_PATHWAY	hsa05219:Bladder cancer	3	30	0.000948753	SRC, HRAS, MMP9	9	41	6879	55.9268	0.100855	0.0122633	0.0102924
KEGG_PATHWAY	hsa04062:Chemokine signaling pathway	4	40	0.000985444	STAT1, SRC, AKT1, HRAS	9	186	6879	16.4373	0.104546	0.0122633	0.0102924
KEGG_PATHWAY	hsa05203:Viral carcinogenesis	4	40	0.00130749	CCNA2, SRC, CASP3, HRAS	9	205	6879	14.9138	0.136304	0.0146439	0.0122904
KEGG_PATHWAY	hsa04370:VEGF signaling pathway	3	30	0.0020928	SRC, AKT1, HRAS	9	61	6879	37.5902	0.209144	0.0213085	0.0178839
KEGG_PATHWAY	hsa04914:Progesterone-mediated oocyte maturation	3	30	0.00421384	CCNA2, HSP90AA1, AKT1	9	87	6879	26.3563	0.376837	0.0344746	0.028934
KEGG_PATHWAY	hsa04012:ErbB signaling pathway	3	30	0.00421384	SRC, AKT1, HRAS	9	87	6879	26.3563	0.376837	0.0344746	0.028934
KEGG_PATHWAY	hsa05215:Prostate cancer	3	30	0.00430932	HSP90AA1, AKT1, HRAS	9	88	6879	26.0568	0.383494	0.0344746	0.028934
KEGG_PATHWAY	hsa04660:T cell receptor signaling pathway	3	30	0.0055335	AKT1, HRAS, IL2	9	100	6879	22.93	0.462848	0.0405917	0.034068
KEGG_PATHWAY	hsa04151:PI3K-Akt signaling pathway	4	40	0.00579881	HSP90AA1, AKT1, HRAS, IL2	9	345	6879	8.86184	0.478662	0.0405917	0.034068
KEGG_PATHWAY	hsa04668:TNF signaling pathway	3	30	0.00631364	CASP3, AKT1, MMP9	9	107	6879	21.4299	0.508046	0.0414566	0.0347939
KEGG_PATHWAY	hsa05145:Toxoplasmosis	3	30	0.00666267	STAT1, CASP3, AKT1	9	110	6879	20.8455	0.527027	0.0414566	0.0347939
KEGG_PATHWAY	hsa05162:Measles	3	30	0.0096254	STAT1, AKT1, IL2	9	133	6879	17.2406	0.661512	0.0539023	0.0452394
KEGG_PATHWAY	hsa05160:Hepatitis C	3	30	0.0096254	STAT1, AKT1, HRAS	9	133	6879	17.2406	0.661512	0.0539023	0.0452394
KEGG_PATHWAY	hsa04630:Jak-STAT signaling pathway	3	30	0.0113678	STAT1, AKT1, IL2	9	145	6879	15.8138	0.722098	0.0606284	0.0508845
KEGG_PATHWAY	hsa04510:Focal adhesion	3	30	0.0221852	SRC, AKT1, HRAS	9	206	6879	11.1311	0.918952	0.112016	0.0940133
KEGG_PATHWAY	hsa04015:Rap1 signaling pathway	3	30	0.0230033	SRC, AKT1, HRAS	9	210	6879	10.919	0.926205	0.112016	0.0940133
KEGG_PATHWAY	hsa04010:MAPK signaling pathway	3	30	0.0325833	CASP3, AKT1, HRAS	9	253	6879	9.06324	0.975525	0.147046	0.123413
KEGG_PATHWAY	hsa05166:HTLV-I infection	3	30	0.0328227	AKT1, HRAS, IL2	9	254	6879	9.02756	0.976194	0.147046	0.123413
KEGG_PATHWAY	hsa05206:MicroRNAs in cancer	3	30	0.0408576	CASP3, HRAS, MMP9	9	286	6879	8.01748	0.990648	0.176002	0.147716
KEGG_PATHWAY	hsa05213:Endometrial cancer	2	20	0.0589271	AKT1, HRAS	9	52	6879	29.3974	0.998889	0.220636	0.185177
KEGG_PATHWAY	hsa05221:Acute myeloid leukemia	2	20	0.0633314	AKT1, HRAS	9	56	6879	27.2976	0.999343	0.220636	0.185177
KEGG_PATHWAY	hsa05223:Non-small cell lung cancer	2	20	0.0633314	AKT1, HRAS	9	56	6879	27.2976	0.999343	0.220636	0.185177
KEGG_PATHWAY	hsa05210:Colorectal cancer	2	20	0.069904	CASP3, AKT1	9	62	6879	24.6559	0.999701	0.220636	0.185177
KEGG_PATHWAY	hsa04210:Apoptosis	2	20	0.069904	CASP3, AKT1	9	62	6879	24.6559	0.999701	0.220636	0.185177
KEGG_PATHWAY	hsa05230:Central carbon metabolism in cancer	2	20	0.0720859	AKT1, HRAS	9	64	6879	23.8854	0.99977	0.220636	0.185177
KEGG_PATHWAY	hsa05321:Inflammatory bowel disease (IBD)	2	20	0.0720859	STAT1, IL2	9	64	6879	23.8854	0.99977	0.220636	0.185177
KEGG_PATHWAY	hsa05214:Glioma	2	20	0.0731751	AKT1, HRAS	9	65	6879	23.5179	0.999799	0.220636	0.185177
KEGG_PATHWAY	hsa05212:Pancreatic cancer	2	20	0.0731751	STAT1, AKT1	9	65	6879	23.5179	0.999799	0.220636	0.185177
KEGG_PATHWAY	hsa05211:Renal cell carcinoma	2	20	0.0742633	AKT1, HRAS	9	66	6879	23.1616	0.999824	0.220636	0.185177
KEGG_PATHWAY	hsa05120:Epithelial cell signaling in Helicobacter pylori infection	2	20	0.0753503	SRC, CASP3	9	67	6879	22.8159	0.999845	0.220636	0.185177
KEGG_PATHWAY	hsa04664:Fc epsilon RI signaling pathway	2	20	0.0764362	AKT1, HRAS	9	68	6879	22.4804	0.999864	0.220636	0.185177
KEGG_PATHWAY	hsa04662:B cell receptor signaling pathway	2	20	0.077521	AKT1, HRAS	9	69	6879	22.1546	0.999881	0.220636	0.185177
KEGG_PATHWAY	hsa05218:Melanoma	2	20	0.0796872	AKT1, HRAS	9	71	6879	21.5305	0.999909	0.220636	0.185177
KEGG_PATHWAY	hsa05220:Chronic myeloid leukemia	2	20	0.0807687	AKT1, HRAS	9	72	6879	21.2315	0.99992	0.220636	0.185177
KEGG_PATHWAY	hsa04540:Gap junction	2	20	0.0979213	SRC, HRAS	9	88	6879	17.3712	0.99999	0.261123	0.219157
